# Supplementary material for: Factor XI in Carriers of Antiphospholipid Antibodies: Elevated Levels Associated with Symptomatic Thrombotic Cases, While Low Levels Linked to Asymptomatic Cases
Source: Int J Mol Sci. 2023 Nov 13;24(22):16270. doi: 10.3390/ijms242216270 (PMC10670960; doi:10.3390/ijms242216270)
Supplement: Supplementary file 1 [file ijms-24-16270-s001.zip]

Archive with 1 entries (1 files):
- ijms-2676313-supplementary.pdf
